# Supplementary material for: Abyssal fauna of the UK-1 polymetallic nodule exploration area, Clarion-Clipperton Zone, central Pacific Ocean: Cnidaria
Source: Biodivers Data J. 2016 Jun 30;(4):e9277. doi: 10.3897/BDJ.4.e9277 (PMC5018120; doi:10.3897/BDJ.4.e9277)
Supplement: Supplementary material 1 — Taxa table [file biodiversity_data_journal-4-e9277-s001.xlsx]

## Sheet: taxa list
Taxon	18S	16S
Acanthogorgia sp.	AF052907	U40301
Anthomastus sp. SW3155	KP324725	KP324504
Anthothela nuttingi	FJ389256	U40298
Arntzia gracilis	KP324650	KP324434
Callogorgia sp. AR223	KP324678	KP324463
Calyptrophora microdentata	FJ358840	FJ626230
Calyptrophora wyvillei	HM590863	JX566871
cf. Thesea sp. AR250	KP324683	KP324466
Chrysogorgia chryseis	AF052913	U40306
Chrysogorgia sp. SCF-2009	FJ358835	FJ526209
Convexella cf. magelhaenica O22	KP324708	KP324487
Corallium kishinouyei	FJ389257	KF850174
Corallium niobe	FJ643592	FJ389250
Dasystenella acanthina	KP324649	KP324470
Dasystenella austasensis	KP324638	KP324417
Digitogorgia kuekenthali	KP324707	KP324486
Ellisella schmitti	FJ526217	FJ358832
Fanellia cf. tuberculata/granulosa AR220	KP324677	KP324462
Fanellia euthyeia	KP324676	KP324461
Fanellia medialis	KP324675	KP324460
Fannyella rossii	KP324664	KP324449
Fannyella spinosa	KP324651	KP324442
Iridogorgia magnispiralis	FJ526216	FJ358830
Keratoisis sp. SCF-2009a	FJ358838	FJ358831
Leptogorgia capverdensis	FJ389267	FJ389254
Leptogorgia chilensis	AF052928	U40305
Metafannyella kuekenthali	KP324716	KP324495
Metallogorgia melanotrichos	FJ526215	FJ626231
Mirostenella articulata	KP324634	KP324413
Mirostenella sp. n. MLT-2014	KP324643	KP324426
Narella bowersi	AF052905	U39786
Narella cf. mosaica AR121	KP324657	KP324441
Narella dichotoma	AF052882	U40307
Narella sp. n. B MLT-2014	KP324733	KP324513
Narella sp. n. C MLT-2014	KP324734	KP324515
Narella versluysi	FJ358841	FJ358834
Onogorgia nodosa	KP324636	KP324485
Ophidiogorgia cf. kuekenthali AR131	KP324659	KP324443
Orstomisis crosnieri	AF052916	KC106485
Paracalyptrophora cf. josephinae AR191	KP324668	KP324454
Paragorgia arborea	HM437201	JX128446
Paragorgia cf. dendroides SCF-2009	FJ389262	FJ389251
Paragorgia johnsoni	FJ389263	JX128417
Parastenella cf. ramosa SW0208	KP324721	KP324501
Perissogorgia monile	KP324682	KP324465
Perissogorgia vitrea	KP324674	KP324459
Plumarella cf. delicatissima N05	KP324699	KP324480
Plumarella delicatissima	KP324709	KP324488
Plumarella diadema	KP324741	KP324523
Plumarella undulata	KP324686	KP324469
Primnoa pacifica	FJ358842	FJ526210
Primnoa sp. n. A MLT-2014	KP324731	KP324511
Primnoeides sertularoides	KP324729	KP324509
Primnoeides sp. n. A MLT-2014	KP324732	KP324512
Primnoella antarctica	KP324702	KP324482
Primnoella cf. delicatissima PRIM02	KP324711	KP324491
Primnoella chilensis	KP324736	KP324518
Primnoella scotiae	KP324698	KP324478
Primnoidae gen. n. A sp. MLT-2014	KP324669	KP324455
Primnoidae gen. n. B sp. MLT-2014	KP324662	KP324447
Primnoidae gen. n. C sp. MLT-2014	KP324653	KP324436
Radicipes sp. type B	FJ526212	FJ526208
Swiftia sp. SCF-2009	FJ389258	FJ643598
Telestula cf. spiculicola SCF-2009	FJ389265	FJ389252
Thouarella antarctica	KP324720	KP324500
Thouarella cf. antarctica AR175	KP324667	KP324452
Thouarella cf. laxa AR232	KP324680	KP324464
Thouarella cf. variabilis A06	KP324633	KP324410
Thouarella chilensis	KP324717	KP324496
Thouarella coronata	KP324735	KP324516
Thouarella crenelata	KP324739	KP324521
Thouarella grasshoffi	FJ526218	FJ358833
Thouarella laxa	KP324671	KP324457
Thouarella pendulina	KP324661	KP324446
Thouarella variabilis	KP324689	KP324472
Thouarella viridis	KP324696	KP324474
Titanideum frauenfeldii	FJ643591	FJ643594
Tokoprymno sp. n. PRIM10	KP324714	KP324494
Urticina crassicornis	KT852127	KT852059
