# Supplementary material for: Abyssal fauna of the UK-1 polymetallic nodule exploration area, Clarion-Clipperton Zone, central Pacific Ocean: Cnidaria
Source: Biodivers Data J. 2016 Jun 30;(4):e9277. doi: 10.3897/BDJ.4.e9277 (PMC5018120; doi:10.3897/BDJ.4.e9277)
Supplement: XML Treatment for Abyssoprimnoa gemina [file BDJ.4.e9277-treatment1.xml]

<!DOCTYPE tp:taxon-treatment
  PUBLIC "-//TaxonX//DTD Taxonomic Treatment Publishing DTD v0 20100105//EN" "tax-treatment-NSO.dtd">
<tp:taxon-treatment xmlns:tp="http://www.plazi.org/taxpub"><tp:treatment-meta><mixed-citation publication-type="journal"><person-group><name><surname>Dahlgren</surname><given-names>Thomas G</given-names></name><name><surname>Wiklund</surname><given-names>Helena</given-names></name><name><surname>Rabone</surname><given-names>Muriel</given-names></name><name><surname>Amon</surname><given-names>Diva J</given-names></name><name><surname>Ikebe</surname><given-names>Chiho</given-names></name><name><surname>Watling</surname><given-names>Les</given-names></name><name><surname>Smith</surname><given-names>Craig R</given-names></name><name><surname>Glover</surname><given-names>Adrian G</given-names></name></person-group><article-title>Abyssal fauna of the UK-1 polymetallic nodule exploration area, Clarion-Clipperton Zone, central Pacific Ocean: <tp:taxon-name><tp:taxon-name-part taxon-name-part-type="phylum">Cnidaria</tp:taxon-name-part></tp:taxon-name></article-title><source>Biodivers Data J</source><day>30</day><month>6</month><year>2016</year><volume>2016</volume><issue>4</issue><pub-id pub-id-type="doi">10.3897/BDJ.4.e9277</pub-id></mixed-citation></tp:treatment-meta><tp:nomenclature><tp:taxon-name><tp:taxon-name-part taxon-name-part-type="genus">Abyssoprimnoa</tp:taxon-name-part> <tp:taxon-name-part taxon-name-part-type="species">gemina</tp:taxon-name-part></tp:taxon-name><tp:taxon-authority>Cairns, 2015</tp:taxon-authority></tp:nomenclature><tp:treatment-sec sec-type="materials"><title>Materials</title><list list-type="alpha-lower" list-content="occurrences"><list-item><p><bold>Type status:</bold> <named-content xmlns:xlink="http://www.w3.org/1999/xlink" content-type="dwc:typeStatus" xlink:type="simple">Other material</named-content>. <bold>Occurrence:</bold> catalogNumber: <named-content xmlns:xlink="http://www.w3.org/1999/xlink" content-type="dwc:catalogNumber" xlink:type="simple"><ext-link ext-link-type="uri" xlink:href="http://data.nhm.ac.uk/object/6e976c27-c70c-434a-8be3-f6155e36567f" xlink:type="simple">6e976c27-c70c-434a-8be3-f6155e36567f</ext-link></named-content>; recordNumber: <named-content xmlns:xlink="http://www.w3.org/1999/xlink" content-type="dwc:recordNumber" xlink:type="simple">NHM_341</named-content>; recordedBy: <named-content xmlns:xlink="http://www.w3.org/1999/xlink" content-type="dwc:recordedBy" xlink:type="simple">Adrian Glover, Helena Wiklund, Thomas Dahlgren, Maggie Georgieva</named-content>; individualCount: <named-content xmlns:xlink="http://www.w3.org/1999/xlink" content-type="dwc:individualCount" xlink:type="simple">1</named-content>; preparations: <named-content xmlns:xlink="http://www.w3.org/1999/xlink" content-type="dwc:preparations" xlink:type="simple">tissue voucher stored in 80% non-denatured ethanol aqueous solution and DNA voucher stored in elution buffer</named-content>; otherCatalogNumbers: <named-content xmlns:xlink="http://www.w3.org/1999/xlink" content-type="dwc:otherCatalogNumbers" xlink:type="simple">5594618</named-content>; associatedSequences: <named-content xmlns:xlink="http://www.w3.org/1999/xlink" content-type="dwc:associatedSequences" xlink:type="simple"><ext-link ext-link-type="uri" xlink:href="http://ncbi.nlm.nih.gov/nucleotide/KX384618" xlink:type="simple">http://ncbi.nlm.nih.gov/nucleotide/KX384618</ext-link> | <ext-link ext-link-type="uri" xlink:href="http://ncbi.nlm.nih.gov/nucleotide/KX384626" xlink:type="simple">KX384626</ext-link></named-content>; <bold>Taxon:</bold> taxonConceptID: <named-content xmlns:xlink="http://www.w3.org/1999/xlink" content-type="dwc:taxonConceptID" xlink:type="simple"><tp:taxon-name><tp:taxon-name-part taxon-name-part-type="genus">Abyssoprimnoa</tp:taxon-name-part> <tp:taxon-name-part taxon-name-part-type="species">gemina</tp:taxon-name-part></tp:taxon-name></named-content>; scientificName: <named-content xmlns:xlink="http://www.w3.org/1999/xlink" content-type="dwc:scientificName" xlink:type="simple"><italic><tp:taxon-name><tp:taxon-name-part taxon-name-part-type="genus">Abyssoprimnoa</tp:taxon-name-part> <tp:taxon-name-part taxon-name-part-type="species">gemina</tp:taxon-name-part></tp:taxon-name></italic></named-content>; kingdom: <named-content xmlns:xlink="http://www.w3.org/1999/xlink" content-type="dwc:kingdom" xlink:type="simple"><tp:taxon-name><tp:taxon-name-part taxon-name-part-type="kingdom">Animalia</tp:taxon-name-part></tp:taxon-name></named-content>; phylum: <named-content xmlns:xlink="http://www.w3.org/1999/xlink" content-type="dwc:phylum" xlink:type="simple"><tp:taxon-name><tp:taxon-name-part taxon-name-part-type="phylum">Cnidaria</tp:taxon-name-part></tp:taxon-name></named-content>; class: <named-content xmlns:xlink="http://www.w3.org/1999/xlink" content-type="dwc:class" xlink:type="simple"><tp:taxon-name><tp:taxon-name-part taxon-name-part-type="class">Anthozoa</tp:taxon-name-part></tp:taxon-name></named-content>; order: <named-content xmlns:xlink="http://www.w3.org/1999/xlink" content-type="dwc:order" xlink:type="simple"><tp:taxon-name><tp:taxon-name-part taxon-name-part-type="order">Alcyonacea</tp:taxon-name-part></tp:taxon-name></named-content>; family: <named-content xmlns:xlink="http://www.w3.org/1999/xlink" content-type="dwc:family" xlink:type="simple"><tp:taxon-name><tp:taxon-name-part taxon-name-part-type="family">Primnoidae</tp:taxon-name-part></tp:taxon-name></named-content>; genus: <named-content xmlns:xlink="http://www.w3.org/1999/xlink" content-type="dwc:genus" xlink:type="simple"><tp:taxon-name><tp:taxon-name-part taxon-name-part-type="genus">Abyssoprimnoa</tp:taxon-name-part></tp:taxon-name></named-content>; specificEpithet: <named-content xmlns:xlink="http://www.w3.org/1999/xlink" content-type="dwc:specificEpithet" xlink:type="simple"><tp:taxon-name><tp:taxon-name-part taxon-name-part-type="species">gemina</tp:taxon-name-part></tp:taxon-name></named-content>; scientificNameAuthorship: <named-content xmlns:xlink="http://www.w3.org/1999/xlink" content-type="dwc:scientificNameAuthorship" xlink:type="simple">Cairns, 2015</named-content>; <bold>Location:</bold> waterBody: <named-content xmlns:xlink="http://www.w3.org/1999/xlink" content-type="dwc:waterBody" xlink:type="simple">Pacific</named-content>; stateProvince: <named-content xmlns:xlink="http://www.w3.org/1999/xlink" content-type="dwc:stateProvince" xlink:type="simple">Clarion Clipperton Zone</named-content>; locality: <named-content xmlns:xlink="http://www.w3.org/1999/xlink" content-type="dwc:locality" xlink:type="simple">UK Seabed Resources Ltd exploration claim UK-1</named-content>; verbatimLocality: <named-content xmlns:xlink="http://www.w3.org/1999/xlink" content-type="dwc:verbatimLocality" xlink:type="simple">UK-1 Stratum A</named-content>; maximumDepthInMeters: <named-content xmlns:xlink="http://www.w3.org/1999/xlink" content-type="dwc:maximumDepthInMeters" xlink:type="simple">4111</named-content>; locationRemarks: <named-content xmlns:xlink="http://www.w3.org/1999/xlink" content-type="dwc:locationRemarks" xlink:type="simple">RV Melville Cruise MV1313</named-content>; decimalLatitude: <named-content xmlns:xlink="http://www.w3.org/1999/xlink" content-type="dwc:decimalLatitude" xlink:type="simple">13.761666666667</named-content>; decimalLongitude: <named-content xmlns:xlink="http://www.w3.org/1999/xlink" content-type="dwc:decimalLongitude" xlink:type="simple">-116.46033333333</named-content>; geodeticDatum: <named-content xmlns:xlink="http://www.w3.org/1999/xlink" content-type="dwc:geodeticDatum" xlink:type="simple">WGS84</named-content>; <bold>Identification:</bold> identifiedBy: <named-content xmlns:xlink="http://www.w3.org/1999/xlink" content-type="dwc:identifiedBy" xlink:type="simple">Stephen Cairns, Adrian Glover, Helena Wiklund, Thomas Dahlgren, Diva Amon</named-content>; dateIdentified: <named-content xmlns:xlink="http://www.w3.org/1999/xlink" content-type="dwc:dateIdentified" xlink:type="simple">2016-03-01</named-content>; identificationRemarks: <named-content xmlns:xlink="http://www.w3.org/1999/xlink" content-type="dwc:identificationRemarks" xlink:type="simple">identified by DNA and morphology</named-content>; <bold>Event:</bold> samplingProtocol: <named-content xmlns:xlink="http://www.w3.org/1999/xlink" content-type="dwc:samplingProtocol" xlink:type="simple">Bowers &amp; Connelly Megacore</named-content>; eventDate: <named-content xmlns:xlink="http://www.w3.org/1999/xlink" content-type="dwc:eventDate" xlink:type="simple">2013-10-18</named-content>; eventTime: <named-content xmlns:xlink="http://www.w3.org/1999/xlink" content-type="dwc:eventTime" xlink:type="simple">15:54</named-content>; habitat: <named-content xmlns:xlink="http://www.w3.org/1999/xlink" content-type="dwc:habitat" xlink:type="simple">Abyssal plain</named-content>; fieldNumber: <named-content xmlns:xlink="http://www.w3.org/1999/xlink" content-type="dwc:fieldNumber" xlink:type="simple">MC08</named-content>; <bold>Record Level:</bold> language: <named-content xmlns:xlink="http://www.w3.org/1999/xlink" content-type="dwc:language" xlink:type="simple">en</named-content>; institutionCode: <named-content xmlns:xlink="http://www.w3.org/1999/xlink" content-type="dwc:institutionCode" xlink:type="simple">NHMUK</named-content>; collectionCode: <named-content xmlns:xlink="http://www.w3.org/1999/xlink" content-type="dwc:collectionCode" xlink:type="simple">ZOO</named-content>; datasetName: <named-content xmlns:xlink="http://www.w3.org/1999/xlink" content-type="dwc:datasetName" xlink:type="simple">ABYSSLINE</named-content>; basisOfRecord: <named-content xmlns:xlink="http://www.w3.org/1999/xlink" content-type="dwc:basisOfRecord" xlink:type="simple">PreservedSpecimen</named-content></p></list-item></list></tp:treatment-sec><tp:treatment-sec sec-type="Description"><title>Description</title><p>Small uniplanar dichotomously branched colonies, having paired globose polyps (Fig. <xref ref-type="fig" rid="F3047618">6</xref>).</p><p>Genetic data for this taxon with new GenBank accession numbers are provided in Table <xref ref-type="table" rid="T2665840">2</xref>.</p></tp:treatment-sec><tp:treatment-sec sec-type="Diagnosis"><title>Diagnosis</title><p>Species described by Stephen Cairns based on this specimen (NHM_341) from UK-1 claim area and additional material collected in the German claim area (<xref ref-type="bibr" rid="B3051151">Cairns 2015</xref>). No genetic matches at Genbank but forms a cluster with <italic><tp:taxon-name><tp:taxon-name-part taxon-name-part-type="genus">Narella</tp:taxon-name-part></tp:taxon-name></italic> and <italic><tp:taxon-name><tp:taxon-name-part taxon-name-part-type="genus">Primnoa</tp:taxon-name-part></tp:taxon-name></italic> sequences published.</p></tp:treatment-sec><tp:treatment-sec><!--Section generated to contain objects referenced in tp:taxon-treatment.--><fig id="F3047618" position="float" orientation="portrait"><label>Figure 6.</label><caption><p><italic><tp:taxon-name><tp:taxon-name-part taxon-name-part-type="genus">Abyssoprimnoa</tp:taxon-name-part> <tp:taxon-name-part taxon-name-part-type="species">gemina</tp:taxon-name-part></tp:taxon-name></italic> Cairns, 2015. (a) Specimen NHM_341 attached to nodule. (b) Detail from same specimen. (c) Polyp from same specimen. Scale bars (b) 2 mm, (c) 1 mm. Image attribution Glover, Dahlgren &amp; Wiklund 2016.</p></caption><graphic xmlns:xlink="http://www.w3.org/1999/xlink" xlink:href="biodiversity_data_journal-4-e9277-g006.jpg" position="float" id="oo_81076.jpg" orientation="portrait" xlink:type="simple"/></fig><table-wrap id="T2665840" position="float" orientation="portrait"><label>Table 2.</label><caption><p>Taxon treatments presented in this paper. Includes Class, DNA Taxonomy ID (a species-level identification based on combined DNA and morphological evidence), GUID (Global Unique Identifier link to data record on <ext-link xmlns:xlink="http://www.w3.org/1999/xlink" ext-link-type="uri" xlink:href="http://data.nhm.ac.uk" xlink:type="simple">http://data.nhm.ac.uk</ext-link>), ABYSSLINE Record number, NHM Accession number, NHM Molecular Collection Facility (MCF) sample ID number (NHMUK_MCF#) and NCBI GenBank accession number (Genbank#) for successfully sequenced genetic markers. Record numbers include both material archived at NHM (all DNA tissue samples held in the NHM MCF, plus morphological material including whole specimens for some taxa), University of Hawaii (AB01_CSXX) and National Museum of Natural History (USNM). GenBank numbers for data downloaded from GenBank for phylogenetic analysis are presented in Suppl. material <xref ref-type="supplementary-material" rid="S3168603">1</xref>​.</p></caption><table rules="all" border="1"><tbody><tr><th rowspan="1" colspan="1">Class</th><th rowspan="1" colspan="1">DNA Taxonomy ID</th><th rowspan="1" colspan="1">GUID#</th><th rowspan="1" colspan="1">ABYSSLINE Record#</th><th rowspan="1" colspan="1">NHMUK_Acc#</th><th rowspan="1" colspan="1">NHMUK_MCF#</th><th rowspan="1" colspan="1">Genbank#</th></tr></tbody><tbody><tr><td rowspan="1" colspan="1">
              <tp:taxon-name>
                <tp:taxon-name-part taxon-name-part-type="class">Anthozoa</tp:taxon-name-part>
              </tp:taxon-name>
            </td><td rowspan="1" colspan="1">
              <italic><tp:taxon-name><tp:taxon-name-part taxon-name-part-type="genus">Abyssoprimnoa</tp:taxon-name-part> <tp:taxon-name-part taxon-name-part-type="species">gemina</tp:taxon-name-part></tp:taxon-name></italic>
            </td><td rowspan="1" colspan="1">
              <ext-link xmlns:xlink="http://www.w3.org/1999/xlink" ext-link-type="uri" xlink:href="http://data.nhm.ac.uk/object/6e976c27-c70c-434a-8be3-f6155e36567f" xlink:type="simple">6e976c27-c70c-434a-8be3-f6155e36567f</ext-link>
            </td><td rowspan="1" colspan="1">NHM_341<break/>USNM 1268848<break/>AB01_CS09</td><td rowspan="1" colspan="1">NHMUK 2016.1</td><td rowspan="1" colspan="1">0185546837<break/>0185546838<break/>0185546851</td><td rowspan="1" colspan="1">
              <ext-link xmlns:xlink="http://www.w3.org/1999/xlink" ext-link-type="uri" xlink:href="http://www.ncbi.nlm.nih.gov/nuccore/KX384618" xlink:type="simple">KX384618</ext-link>
              <break/>
              <ext-link xmlns:xlink="http://www.w3.org/1999/xlink" ext-link-type="uri" xlink:href="http://www.ncbi.nlm.nih.gov/nuccore/KX384626" xlink:type="simple">KX384626</ext-link>
            </td></tr><tr><td rowspan="1" colspan="1">
              <tp:taxon-name>
                <tp:taxon-name-part taxon-name-part-type="class">Anthozoa</tp:taxon-name-part>
              </tp:taxon-name>
            </td><td rowspan="1" colspan="1">
              <italic><tp:taxon-name><tp:taxon-name-part taxon-name-part-type="genus">Calyptrophora</tp:taxon-name-part> <tp:taxon-name-part taxon-name-part-type="species">persephone</tp:taxon-name-part></tp:taxon-name></italic>
            </td><td rowspan="1" colspan="1">
              <ext-link xmlns:xlink="http://www.w3.org/1999/xlink" ext-link-type="uri" xlink:href="http://data.nhm.ac.uk/object/dc143dd0-a366-479a-9e23-ca28fe79761b" xlink:type="simple">dc143dd0-a366-479a-9e23-ca28fe79761b</ext-link>
            </td><td rowspan="1" colspan="1">NHM_462<break/>USNM 1268754<break/>AB01_CS16</td><td rowspan="1" colspan="1">NHMUK 2016.2</td><td rowspan="1" colspan="1">0185546835<break/>0185546836<break/>0185546847</td><td rowspan="1" colspan="1">
              <ext-link xmlns:xlink="http://www.w3.org/1999/xlink" ext-link-type="uri" xlink:href="http://www.ncbi.nlm.nih.gov/nuccore/KX384619" xlink:type="simple">KX384619</ext-link>
              <break/>
              <ext-link xmlns:xlink="http://www.w3.org/1999/xlink" ext-link-type="uri" xlink:href="http://www.ncbi.nlm.nih.gov/nuccore/KX384627" xlink:type="simple">KX384627</ext-link>
            </td></tr><tr><td rowspan="1" colspan="1">
              <tp:taxon-name>
                <tp:taxon-name-part taxon-name-part-type="class">Anthozoa</tp:taxon-name-part>
              </tp:taxon-name>
            </td><td rowspan="1" colspan="1"><tp:taxon-name><tp:taxon-name-part taxon-name-part-type="subfamily">Mopseinae</tp:taxon-name-part></tp:taxon-name> sp. (NHM_330)</td><td rowspan="1" colspan="1">
              <ext-link xmlns:xlink="http://www.w3.org/1999/xlink" ext-link-type="uri" xlink:href="http://data.nhm.ac.uk/object/52fc66a5-d396-49be-a210-4ac58a164aec" xlink:type="simple">52fc66a5-d396-49be-a210-4ac58a164aec</ext-link>
            </td><td rowspan="1" colspan="1">NHM_002</td><td rowspan="1" colspan="1">NHMUK 2016.4</td><td rowspan="1" colspan="1">0185546839<break/>0185546840<break/>0185546862</td><td rowspan="1" colspan="1">
              <ext-link xmlns:xlink="http://www.w3.org/1999/xlink" ext-link-type="uri" xlink:href="http://www.ncbi.nlm.nih.gov/nuccore/KX384629" xlink:type="simple">KX384629</ext-link>
            </td></tr><tr><td rowspan="1" colspan="1">
              <tp:taxon-name>
                <tp:taxon-name-part taxon-name-part-type="class">Anthozoa</tp:taxon-name-part>
              </tp:taxon-name>
            </td><td rowspan="1" colspan="1"><tp:taxon-name><tp:taxon-name-part taxon-name-part-type="subfamily">Mopseinae</tp:taxon-name-part></tp:taxon-name> sp. (NHM_330)</td><td rowspan="1" colspan="1">
              <ext-link xmlns:xlink="http://www.w3.org/1999/xlink" ext-link-type="uri" xlink:href="http://data.nhm.ac.uk/object/c1c12d85-274b-4ae5-bf60-72c82b70dc16" xlink:type="simple">c1c12d85-274b-4ae5-bf60-72c82b70dc16</ext-link>
            </td><td rowspan="1" colspan="1">NHM_019</td><td rowspan="1" colspan="1">NHMUK 2016.5</td><td rowspan="1" colspan="1">0185546841<break/>0185546863</td><td rowspan="1" colspan="1">
              <ext-link xmlns:xlink="http://www.w3.org/1999/xlink" ext-link-type="uri" xlink:href="http://www.ncbi.nlm.nih.gov/nuccore/KX384610" xlink:type="simple">KX384610</ext-link>
              <break/>
              <ext-link xmlns:xlink="http://www.w3.org/1999/xlink" ext-link-type="uri" xlink:href="http://www.ncbi.nlm.nih.gov/nuccore/KX384621" xlink:type="simple">KX384621</ext-link>
              <break/>
              <ext-link xmlns:xlink="http://www.w3.org/1999/xlink" ext-link-type="uri" xlink:href="http://www.ncbi.nlm.nih.gov/nuccore/KX384630" xlink:type="simple">KX384630</ext-link>
            </td></tr><tr><td rowspan="1" colspan="1">
              <tp:taxon-name>
                <tp:taxon-name-part taxon-name-part-type="class">Anthozoa</tp:taxon-name-part>
              </tp:taxon-name>
            </td><td rowspan="1" colspan="1"><tp:taxon-name><tp:taxon-name-part taxon-name-part-type="subfamily">Mopseinae</tp:taxon-name-part></tp:taxon-name> sp. (NHM_330)</td><td rowspan="1" colspan="1">
              <ext-link xmlns:xlink="http://www.w3.org/1999/xlink" ext-link-type="uri" xlink:href="http://data.nhm.ac.uk/object/39fb53c7-b5f4-4e9a-a8da-756129250937" xlink:type="simple">39fb53c7-b5f4-4e9a-a8da-756129250937</ext-link>
            </td><td rowspan="1" colspan="1">NHM_035</td><td rowspan="1" colspan="1">NHMUK 2016.6</td><td rowspan="1" colspan="1">0185546842<break/>0185546864</td><td rowspan="1" colspan="1">
              <ext-link xmlns:xlink="http://www.w3.org/1999/xlink" ext-link-type="uri" xlink:href="http://www.ncbi.nlm.nih.gov/nuccore/KX384611" xlink:type="simple">KX384611</ext-link>
            </td></tr><tr><td rowspan="1" colspan="1">
              <tp:taxon-name>
                <tp:taxon-name-part taxon-name-part-type="class">Anthozoa</tp:taxon-name-part>
              </tp:taxon-name>
            </td><td rowspan="1" colspan="1"><tp:taxon-name><tp:taxon-name-part taxon-name-part-type="subfamily">Mopseinae</tp:taxon-name-part></tp:taxon-name> sp. (NHM_330)</td><td rowspan="1" colspan="1">
              <ext-link xmlns:xlink="http://www.w3.org/1999/xlink" ext-link-type="uri" xlink:href="http://data.nhm.ac.uk/object/fb7d366b-dcd6-448e-8fe0-7625d811483d" xlink:type="simple">fb7d366b-dcd6-448e-8fe0-7625d811483d</ext-link>
            </td><td rowspan="1" colspan="1">NHM_136</td><td rowspan="1" colspan="1">NHMUK 2016.7</td><td rowspan="1" colspan="1">0185541733<break/>0185546843<break/>0185546865</td><td rowspan="1" colspan="1">
              <ext-link xmlns:xlink="http://www.w3.org/1999/xlink" ext-link-type="uri" xlink:href="http://www.ncbi.nlm.nih.gov/nuccore/KX384631" xlink:type="simple">KX384631</ext-link>
            </td></tr><tr><td rowspan="1" colspan="1">
              <tp:taxon-name>
                <tp:taxon-name-part taxon-name-part-type="class">Anthozoa</tp:taxon-name-part>
              </tp:taxon-name>
            </td><td rowspan="1" colspan="1"><tp:taxon-name><tp:taxon-name-part taxon-name-part-type="subfamily">Mopseinae</tp:taxon-name-part></tp:taxon-name> sp. (NHM_330)</td><td rowspan="1" colspan="1">
              <ext-link xmlns:xlink="http://www.w3.org/1999/xlink" ext-link-type="uri" xlink:href="http://data.nhm.ac.uk/object/6102fb1a-c452-47a8-9a52-ca1159c06cb0" xlink:type="simple">6102fb1a-c452-47a8-9a52-ca1159c06cb0</ext-link>
            </td><td rowspan="1" colspan="1">NHM_154</td><td rowspan="1" colspan="1">NHMUK 2016.8</td><td rowspan="1" colspan="1">0185546830<break/>0185546866</td><td rowspan="1" colspan="1">
              <ext-link xmlns:xlink="http://www.w3.org/1999/xlink" ext-link-type="uri" xlink:href="http://www.ncbi.nlm.nih.gov/nuccore/KX384632" xlink:type="simple">KX384632</ext-link>
            </td></tr><tr><td rowspan="1" colspan="1">
              <tp:taxon-name>
                <tp:taxon-name-part taxon-name-part-type="class">Anthozoa</tp:taxon-name-part>
              </tp:taxon-name>
            </td><td rowspan="1" colspan="1"><tp:taxon-name><tp:taxon-name-part taxon-name-part-type="subfamily">Mopseinae</tp:taxon-name-part></tp:taxon-name> sp. (NHM_330)</td><td rowspan="1" colspan="1">
              <ext-link xmlns:xlink="http://www.w3.org/1999/xlink" ext-link-type="uri" xlink:href="http://data.nhm.ac.uk/object/d73e2414-e2ad-4c07-9e12-0864ce6ef3c1" xlink:type="simple">d73e2414-e2ad-4c07-9e12-0864ce6ef3c1</ext-link>
            </td><td rowspan="1" colspan="1">NHM_203</td><td rowspan="1" colspan="1">NHMUK 2016.9</td><td rowspan="1" colspan="1">0185546867</td><td rowspan="1" colspan="1">
              <ext-link xmlns:xlink="http://www.w3.org/1999/xlink" ext-link-type="uri" xlink:href="http://www.ncbi.nlm.nih.gov/nuccore/KX384612" xlink:type="simple">KX384612</ext-link>
              <break/>
              <ext-link xmlns:xlink="http://www.w3.org/1999/xlink" ext-link-type="uri" xlink:href="http://www.ncbi.nlm.nih.gov/nuccore/KX384633" xlink:type="simple">KX384633</ext-link>
            </td></tr><tr><td rowspan="1" colspan="1">
              <tp:taxon-name>
                <tp:taxon-name-part taxon-name-part-type="class">Anthozoa</tp:taxon-name-part>
              </tp:taxon-name>
            </td><td rowspan="1" colspan="1"><tp:taxon-name><tp:taxon-name-part taxon-name-part-type="subfamily">Mopseinae</tp:taxon-name-part></tp:taxon-name> sp. (NHM_330)</td><td rowspan="1" colspan="1">
              <ext-link xmlns:xlink="http://www.w3.org/1999/xlink" ext-link-type="uri" xlink:href="http://data.nhm.ac.uk/object/d5fdef19-8efd-4865-bc53-725568bac8df" xlink:type="simple">d5fdef19-8efd-4865-bc53-725568bac8df</ext-link>
            </td><td rowspan="1" colspan="1">NHM_330<break/>AB01_CS07</td><td rowspan="1" colspan="1">NHMUK 2016.10</td><td rowspan="1" colspan="1">0185546828<break/>0185546829<break/>0185546854</td><td rowspan="1" colspan="1">
              <ext-link xmlns:xlink="http://www.w3.org/1999/xlink" ext-link-type="uri" xlink:href="http://www.ncbi.nlm.nih.gov/nuccore/KX384613" xlink:type="simple">KX384613</ext-link>
              <break/>
              <ext-link xmlns:xlink="http://www.w3.org/1999/xlink" ext-link-type="uri" xlink:href="http://www.ncbi.nlm.nih.gov/nuccore/KX384634" xlink:type="simple">KX384634</ext-link>
            </td></tr><tr><td rowspan="1" colspan="1">
              <tp:taxon-name>
                <tp:taxon-name-part taxon-name-part-type="class">Anthozoa</tp:taxon-name-part>
              </tp:taxon-name>
            </td><td rowspan="1" colspan="1"><tp:taxon-name><tp:taxon-name-part taxon-name-part-type="subfamily">Mopseinae</tp:taxon-name-part></tp:taxon-name> sp. (NHM_330)</td><td rowspan="1" colspan="1">
              <ext-link xmlns:xlink="http://www.w3.org/1999/xlink" ext-link-type="uri" xlink:href="http://data.nhm.ac.uk/object/d24a6561-7c54-4607-89cd-6ddaaa557ca9" xlink:type="simple">d24a6561-7c54-4607-89cd-6ddaaa557ca9</ext-link>
            </td><td rowspan="1" colspan="1">NHM_333</td><td rowspan="1" colspan="1">NHMUK 2016.11</td><td rowspan="1" colspan="1">0185541760<break/>0185546826<break/>0185546827</td><td rowspan="1" colspan="1">
              <ext-link xmlns:xlink="http://www.w3.org/1999/xlink" ext-link-type="uri" xlink:href="http://www.ncbi.nlm.nih.gov/nuccore/KX384622" xlink:type="simple">KX384622</ext-link>
              <break/>
              <ext-link xmlns:xlink="http://www.w3.org/1999/xlink" ext-link-type="uri" xlink:href="http://www.ncbi.nlm.nih.gov/nuccore/KX384635" xlink:type="simple">KX384635</ext-link>
            </td></tr><tr><td rowspan="1" colspan="1">
              <tp:taxon-name>
                <tp:taxon-name-part taxon-name-part-type="class">Anthozoa</tp:taxon-name-part>
              </tp:taxon-name>
            </td><td rowspan="1" colspan="1"><tp:taxon-name><tp:taxon-name-part taxon-name-part-type="subfamily">Mopseinae</tp:taxon-name-part></tp:taxon-name> sp. (NHM_330)</td><td rowspan="1" colspan="1">
              <ext-link xmlns:xlink="http://www.w3.org/1999/xlink" ext-link-type="uri" xlink:href="http://data.nhm.ac.uk/object/e54932dc-d64b-431f-8e55-fa93504e2bb6" xlink:type="simple">e54932dc-d64b-431f-8e55-fa93504e2bb6</ext-link>
            </td><td rowspan="1" colspan="1">NHM_376</td><td rowspan="1" colspan="1">NHMUK 2016.12</td><td rowspan="1" colspan="1">0185546824<break/>0185546825<break/>0185546849</td><td rowspan="1" colspan="1">
              <ext-link xmlns:xlink="http://www.w3.org/1999/xlink" ext-link-type="uri" xlink:href="http://www.ncbi.nlm.nih.gov/nuccore/KX384636" xlink:type="simple">KX384636</ext-link>
            </td></tr><tr><td rowspan="1" colspan="1">
              <tp:taxon-name>
                <tp:taxon-name-part taxon-name-part-type="class">Anthozoa</tp:taxon-name-part>
              </tp:taxon-name>
            </td><td rowspan="1" colspan="1"><tp:taxon-name><tp:taxon-name-part taxon-name-part-type="subfamily">Keratoisidinae</tp:taxon-name-part></tp:taxon-name> sp. (NHM_417)</td><td rowspan="1" colspan="1">
              <ext-link xmlns:xlink="http://www.w3.org/1999/xlink" ext-link-type="uri" xlink:href="http://data.nhm.ac.uk/object/d260bc48-6a67-4fb4-b504-863b6d174da0" xlink:type="simple">d260bc48-6a67-4fb4-b504-863b6d174da0</ext-link>
            </td><td rowspan="1" colspan="1">NHM_417<break/>AB01_CS14</td><td rowspan="1" colspan="1">NHMUK 2016.13</td><td rowspan="1" colspan="1">0185546822<break/>0185546823<break/>0185546848</td><td rowspan="1" colspan="1">
              <ext-link xmlns:xlink="http://www.w3.org/1999/xlink" ext-link-type="uri" xlink:href="http://www.ncbi.nlm.nih.gov/nuccore/KX384623" xlink:type="simple">KX384623</ext-link>
              <break/>
              <ext-link xmlns:xlink="http://www.w3.org/1999/xlink" ext-link-type="uri" xlink:href="http://www.ncbi.nlm.nih.gov/nuccore/KX384637" xlink:type="simple">KX384637</ext-link>
            </td></tr><tr><td rowspan="1" colspan="1">
              <tp:taxon-name>
                <tp:taxon-name-part taxon-name-part-type="class">Anthozoa</tp:taxon-name-part>
              </tp:taxon-name>
            </td><td rowspan="1" colspan="1"><tp:taxon-name><tp:taxon-name-part taxon-name-part-type="family">Hormathiidae</tp:taxon-name-part></tp:taxon-name> sp. (NHM_416)</td><td rowspan="1" colspan="1">
              <ext-link xmlns:xlink="http://www.w3.org/1999/xlink" ext-link-type="uri" xlink:href="http://data.nhm.ac.uk/object/bad617b4-5dff-4c9d-8ea8-c04ef29b0313" xlink:type="simple">bad617b4-5dff-4c9d-8ea8-c04ef29b0313</ext-link>
            </td><td rowspan="1" colspan="1">NHM_416<break/>AB01_CS13</td><td rowspan="1" colspan="1">NHMUK 2016.3</td><td rowspan="1" colspan="1">0185541761<break/>0185546820<break/>0185546821</td><td rowspan="1" colspan="1">
              <ext-link xmlns:xlink="http://www.w3.org/1999/xlink" ext-link-type="uri" xlink:href="http://www.ncbi.nlm.nih.gov/nuccore/KX384620" xlink:type="simple">KX384620</ext-link>
            </td></tr><tr><td rowspan="1" colspan="1">
              <tp:taxon-name>
                <tp:taxon-name-part taxon-name-part-type="class">Hydrozoa</tp:taxon-name-part>
              </tp:taxon-name>
            </td><td rowspan="1" colspan="1">
              <italic><tp:taxon-name><tp:taxon-name-part taxon-name-part-type="genus">Abylopsis</tp:taxon-name-part> <tp:taxon-name-part taxon-name-part-type="species">eschscholtzii</tp:taxon-name-part></tp:taxon-name></italic>
            </td><td rowspan="1" colspan="1">
              <ext-link xmlns:xlink="http://www.w3.org/1999/xlink" ext-link-type="uri" xlink:href="http://data.nhm.ac.uk/object/8cab45b5-4868-4d7a-a2a1-92f8b9ab3649" xlink:type="simple">8cab45b5-4868-4d7a-a2a1-92f8b9ab3649</ext-link>
            </td><td rowspan="1" colspan="1">NHM_477</td><td rowspan="1" colspan="1">NHMUK 2016.14</td><td rowspan="1" colspan="1">0185546846</td><td rowspan="1" colspan="1">
              <ext-link xmlns:xlink="http://www.w3.org/1999/xlink" ext-link-type="uri" xlink:href="http://www.ncbi.nlm.nih.gov/nuccore/KX384609" xlink:type="simple">KX384609</ext-link>
              <break/>
              <ext-link xmlns:xlink="http://www.w3.org/1999/xlink" ext-link-type="uri" xlink:href="http://www.ncbi.nlm.nih.gov/nuccore/KX384617" xlink:type="simple">KX384617</ext-link>
            </td></tr><tr><td rowspan="1" colspan="1">
              <tp:taxon-name>
                <tp:taxon-name-part taxon-name-part-type="class">Hydrozoa</tp:taxon-name-part>
              </tp:taxon-name>
            </td><td rowspan="1" colspan="1"><tp:taxon-name><tp:taxon-name-part taxon-name-part-type="family">Corymorphidae</tp:taxon-name-part></tp:taxon-name><break/>sp. (NHM_398)</td><td rowspan="1" colspan="1">
              <ext-link xmlns:xlink="http://www.w3.org/1999/xlink" ext-link-type="uri" xlink:href="http://data.nhm.ac.uk/object/dc50e246-ae77-401d-9d57-8f0c8df2b07d" xlink:type="simple">dc50e246-ae77-401d-9d57-8f0c8df2b07d</ext-link>
            </td><td rowspan="1" colspan="1">NHM_398</td><td rowspan="1" colspan="1">NHMUK 2016.15</td><td rowspan="1" colspan="1">0185546845</td><td rowspan="1" colspan="1">
              <ext-link xmlns:xlink="http://www.w3.org/1999/xlink" ext-link-type="uri" xlink:href="http://www.ncbi.nlm.nih.gov/nuccore/KX384628" xlink:type="simple">KX384628</ext-link>
            </td></tr><tr><td rowspan="1" colspan="1">
              <tp:taxon-name>
                <tp:taxon-name-part taxon-name-part-type="class">Hydrozoa</tp:taxon-name-part>
              </tp:taxon-name>
            </td><td rowspan="1" colspan="1"><tp:taxon-name><tp:taxon-name-part taxon-name-part-type="order">Siphonophorae</tp:taxon-name-part></tp:taxon-name> sp. (NHM_339)</td><td rowspan="1" colspan="1">
              <ext-link xmlns:xlink="http://www.w3.org/1999/xlink" ext-link-type="uri" xlink:href="http://data.nhm.ac.uk/object/42ffb986-0c1c-45ed-be56-7b9512ed746f" xlink:type="simple">42ffb986-0c1c-45ed-be56-7b9512ed746f</ext-link>
            </td><td rowspan="1" colspan="1">NHM_339</td><td rowspan="1" colspan="1">NHMUK 2016.16</td><td rowspan="1" colspan="1">0185546808<break/>0185546809<break/>0185546852</td><td rowspan="1" colspan="1">
              <ext-link xmlns:xlink="http://www.w3.org/1999/xlink" ext-link-type="uri" xlink:href="http://www.ncbi.nlm.nih.gov/nuccore/KX384615" xlink:type="simple">KX384615</ext-link>
              <break/>
              <ext-link xmlns:xlink="http://www.w3.org/1999/xlink" ext-link-type="uri" xlink:href="http://www.ncbi.nlm.nih.gov/nuccore/KX384625" xlink:type="simple">KX384625</ext-link>
            </td></tr><tr><td rowspan="1" colspan="1">
              <tp:taxon-name>
                <tp:taxon-name-part taxon-name-part-type="class">Hydrozoa</tp:taxon-name-part>
              </tp:taxon-name>
            </td><td rowspan="1" colspan="1">
              <italic><tp:taxon-name><tp:taxon-name-part taxon-name-part-type="genus">Stephanomia</tp:taxon-name-part> <tp:taxon-name-part taxon-name-part-type="species">amphytridis</tp:taxon-name-part></tp:taxon-name></italic>
            </td><td rowspan="1" colspan="1">
              <ext-link xmlns:xlink="http://www.w3.org/1999/xlink" ext-link-type="uri" xlink:href="http://data.nhm.ac.uk/object/a1573f3a-6acf-46b9-b43e-db3a9ac90d2b" xlink:type="simple">a1573f3a-6acf-46b9-b43e-db3a9ac90d2b</ext-link>
            </td><td rowspan="1" colspan="1">NHM_249</td><td rowspan="1" colspan="1">NHMUK 2016.17</td><td rowspan="1" colspan="1">0185546811<break/>0185546812<break/>0185546832</td><td rowspan="1" colspan="1">
              <ext-link xmlns:xlink="http://www.w3.org/1999/xlink" ext-link-type="uri" xlink:href="http://www.ncbi.nlm.nih.gov/nuccore/KX384616" xlink:type="simple">KX384616</ext-link>
            </td></tr><tr><td rowspan="1" colspan="1">
              <tp:taxon-name>
                <tp:taxon-name-part taxon-name-part-type="class">Scyphozoa</tp:taxon-name-part>
              </tp:taxon-name>
            </td><td rowspan="1" colspan="1"><italic><tp:taxon-name><tp:taxon-name-part taxon-name-part-type="genus">Nausithoe</tp:taxon-name-part></tp:taxon-name></italic> sp. (NHM_353)</td><td rowspan="1" colspan="1">
              <ext-link xmlns:xlink="http://www.w3.org/1999/xlink" ext-link-type="uri" xlink:href="http://data.nhm.ac.uk/object/86032849-ddd2-4690-b5e3-a3d1a7d09d3d" xlink:type="simple">86032849-ddd2-4690-b5e3-a3d1a7d09d3d</ext-link>
            </td><td rowspan="1" colspan="1">NHM_353</td><td rowspan="1" colspan="1">NHMUK 2016.18</td><td rowspan="1" colspan="1">0185546810<break/>0185546850</td><td rowspan="1" colspan="1">
              <ext-link xmlns:xlink="http://www.w3.org/1999/xlink" ext-link-type="uri" xlink:href="http://www.ncbi.nlm.nih.gov/nuccore/KX384614" xlink:type="simple">KX384614</ext-link>
              <break/>
              <ext-link xmlns:xlink="http://www.w3.org/1999/xlink" ext-link-type="uri" xlink:href="http://www.ncbi.nlm.nih.gov/nuccore/KX384624" xlink:type="simple">KX384624</ext-link>
            </td></tr></tbody></table></table-wrap><supplementary-material xmlns:xlink="http://www.w3.org/1999/xlink" id="S3168603" orientation="portrait" position="float" xlink:type="simple"><label>Supplementary material 1</label><caption><p>Taxa table</p></caption><p>Data type: Genbank accession numbers</p><p>Brief description: List of taxa downloaded from GenBank that are included in the phylogenetic analysis of <tp:taxon-name><tp:taxon-name-part taxon-name-part-type="subclass">Octocorallia</tp:taxon-name-part></tp:taxon-name>, with their Genbank accession numbers. Accession numbers for taxa sequenced in this study are found in Table <xref ref-type="table" rid="T2665840">2</xref>.</p><p>File: oo_86279.xlsx</p><media xlink:href="biodiversity_data_journal-4-e9277-s001.xlsx" mimetype="Microsoft Excel Document" mime-subtype="xlsx" position="float" orientation="portrait" xlink:type="simple"/><attrib specific-use="authors">Dahlgren et al.</attrib></supplementary-material></tp:treatment-sec><ref-list><ref id="B3051151"><element-citation xmlns:xlink="http://www.w3.org/1999/xlink" publication-type="article" xlink:type="simple"><person-group person-group-type="author"><name name-style="western"><surname>Cairns</surname><given-names>Stephen D.</given-names></name></person-group><year>2015</year><article-title>New abyssal <tp:taxon-name><tp:taxon-name-part taxon-name-part-type="family">Primnoidae</tp:taxon-name-part></tp:taxon-name> (<tp:taxon-name><tp:taxon-name-part taxon-name-part-type="class">Anthozoa</tp:taxon-name-part></tp:taxon-name>: <tp:taxon-name><tp:taxon-name-part taxon-name-part-type="subclass">Octocorallia</tp:taxon-name-part></tp:taxon-name>) from the Clarion-Clipperton Fracture Zone, equatorial northeastern Pacific</article-title><source>Marine Biodiversity</source><volume>l</volume><fpage>1</fpage><uri xlink:type="simple">http://dx.doi.org/10.1007/s12526-015-0340-x</uri><pub-id pub-id-type="doi">10.1007/s12526-015-0340-x</pub-id></element-citation></ref></ref-list></tp:taxon-treatment>
