# Supplementary material for: Abyssal fauna of the UK-1 polymetallic nodule exploration area, Clarion-Clipperton Zone, central Pacific Ocean: Cnidaria
Source: Biodivers Data J. 2016 Jun 30;(4):e9277. doi: 10.3897/BDJ.4.e9277 (PMC5018120; doi:10.3897/BDJ.4.e9277)
Supplement: XML Treatment for Abylopsis eschscholtzii [file BDJ.4.e9277-treatment6.xml]

<!DOCTYPE tp:taxon-treatment
  PUBLIC "-//TaxonX//DTD Taxonomic Treatment Publishing DTD v0 20100105//EN" "tax-treatment-NSO.dtd">
<tp:taxon-treatment xmlns:tp="http://www.plazi.org/taxpub"><tp:treatment-meta><mixed-citation publication-type="journal"><person-group><name><surname>Dahlgren</surname><given-names>Thomas G</given-names></name><name><surname>Wiklund</surname><given-names>Helena</given-names></name><name><surname>Rabone</surname><given-names>Muriel</given-names></name><name><surname>Amon</surname><given-names>Diva J</given-names></name><name><surname>Ikebe</surname><given-names>Chiho</given-names></name><name><surname>Watling</surname><given-names>Les</given-names></name><name><surname>Smith</surname><given-names>Craig R</given-names></name><name><surname>Glover</surname><given-names>Adrian G</given-names></name></person-group><article-title>Abyssal fauna of the UK-1 polymetallic nodule exploration area, Clarion-Clipperton Zone, central Pacific Ocean: <tp:taxon-name><tp:taxon-name-part taxon-name-part-type="phylum">Cnidaria</tp:taxon-name-part></tp:taxon-name></article-title><source>Biodivers Data J</source><day>30</day><month>6</month><year>2016</year><volume>2016</volume><issue>4</issue><pub-id pub-id-type="doi">10.3897/BDJ.4.e9277</pub-id></mixed-citation></tp:treatment-meta><tp:nomenclature><tp:taxon-name><tp:taxon-name-part taxon-name-part-type="genus">Abylopsis</tp:taxon-name-part> <tp:taxon-name-part taxon-name-part-type="species">eschscholtzii</tp:taxon-name-part></tp:taxon-name><tp:taxon-authority>(Huxley, 1859)</tp:taxon-authority></tp:nomenclature><tp:treatment-sec sec-type="materials"><title>Materials</title><list list-type="alpha-lower" list-content="occurrences"><list-item><p><bold>Type status:</bold> <named-content xmlns:xlink="http://www.w3.org/1999/xlink" content-type="dwc:typeStatus" xlink:type="simple">Other material</named-content>. <bold>Occurrence:</bold> catalogNumber: <named-content xmlns:xlink="http://www.w3.org/1999/xlink" content-type="dwc:catalogNumber" xlink:type="simple"><ext-link ext-link-type="uri" xlink:href="http://data.nhm.ac.uk/object/8cab45b5-4868-4d7a-a2a1-92f8b9ab3649" xlink:type="simple">8cab45b5-4868-4d7a-a2a1-92f8b9ab3649</ext-link></named-content>; recordNumber: <named-content xmlns:xlink="http://www.w3.org/1999/xlink" content-type="dwc:recordNumber" xlink:type="simple">NHM_477</named-content>; recordedBy: <named-content xmlns:xlink="http://www.w3.org/1999/xlink" content-type="dwc:recordedBy" xlink:type="simple">Adrian Glover, Helena Wiklund, Thomas Dahlgren, Maggie Georgieva</named-content>; individualCount: <named-content xmlns:xlink="http://www.w3.org/1999/xlink" content-type="dwc:individualCount" xlink:type="simple">1</named-content>; preparations: <named-content xmlns:xlink="http://www.w3.org/1999/xlink" content-type="dwc:preparations" xlink:type="simple">tissue voucher stored in 80% non-denatured ethanol aqueous solution and DNA voucher stored in elution buffer</named-content>; otherCatalogNumbers: <named-content xmlns:xlink="http://www.w3.org/1999/xlink" content-type="dwc:otherCatalogNumbers" xlink:type="simple">5595047</named-content>; associatedSequences: <named-content xmlns:xlink="http://www.w3.org/1999/xlink" content-type="dwc:associatedSequences" xlink:type="simple"><ext-link ext-link-type="uri" xlink:href="http://ncbi.nlm.nih.gov/nucleotide/KX384609" xlink:type="simple">http://ncbi.nlm.nih.gov/nucleotide/KX384609</ext-link> | <ext-link ext-link-type="uri" xlink:href="http://ncbi.nlm.nih.gov/nucleotide/KX384617" xlink:type="simple">KX384617</ext-link></named-content>; <bold>Taxon:</bold> taxonConceptID: <named-content xmlns:xlink="http://www.w3.org/1999/xlink" content-type="dwc:taxonConceptID" xlink:type="simple"><tp:taxon-name><tp:taxon-name-part taxon-name-part-type="genus">Abylopsis</tp:taxon-name-part> <tp:taxon-name-part taxon-name-part-type="species">eschscholtzii</tp:taxon-name-part></tp:taxon-name></named-content>; scientificName: <named-content xmlns:xlink="http://www.w3.org/1999/xlink" content-type="dwc:scientificName" xlink:type="simple"><italic><tp:taxon-name><tp:taxon-name-part taxon-name-part-type="genus">Abylopsis</tp:taxon-name-part> <tp:taxon-name-part taxon-name-part-type="species">eschscholtzii</tp:taxon-name-part></tp:taxon-name></italic></named-content>; kingdom: <named-content xmlns:xlink="http://www.w3.org/1999/xlink" content-type="dwc:kingdom" xlink:type="simple"><tp:taxon-name><tp:taxon-name-part taxon-name-part-type="kingdom">Animalia</tp:taxon-name-part></tp:taxon-name></named-content>; phylum: <named-content xmlns:xlink="http://www.w3.org/1999/xlink" content-type="dwc:phylum" xlink:type="simple"><tp:taxon-name><tp:taxon-name-part taxon-name-part-type="phylum">Cnidaria</tp:taxon-name-part></tp:taxon-name></named-content>; class: <named-content xmlns:xlink="http://www.w3.org/1999/xlink" content-type="dwc:class" xlink:type="simple"><tp:taxon-name><tp:taxon-name-part taxon-name-part-type="class">Hydrozoa</tp:taxon-name-part></tp:taxon-name></named-content>; order: <named-content xmlns:xlink="http://www.w3.org/1999/xlink" content-type="dwc:order" xlink:type="simple"><tp:taxon-name><tp:taxon-name-part taxon-name-part-type="order">Siphonophorae</tp:taxon-name-part></tp:taxon-name></named-content>; family: <named-content xmlns:xlink="http://www.w3.org/1999/xlink" content-type="dwc:family" xlink:type="simple"><tp:taxon-name><tp:taxon-name-part taxon-name-part-type="family">Abylidae</tp:taxon-name-part></tp:taxon-name></named-content>; genus: <named-content xmlns:xlink="http://www.w3.org/1999/xlink" content-type="dwc:genus" xlink:type="simple"><tp:taxon-name><tp:taxon-name-part taxon-name-part-type="genus">Abylopsis</tp:taxon-name-part></tp:taxon-name></named-content>; specificEpithet: <named-content xmlns:xlink="http://www.w3.org/1999/xlink" content-type="dwc:specificEpithet" xlink:type="simple"><tp:taxon-name><tp:taxon-name-part taxon-name-part-type="species">eschscholtzii</tp:taxon-name-part></tp:taxon-name></named-content>; scientificNameAuthorship: <named-content xmlns:xlink="http://www.w3.org/1999/xlink" content-type="dwc:scientificNameAuthorship" xlink:type="simple">Huxley, 1859</named-content>; <bold>Location:</bold> waterBody: <named-content xmlns:xlink="http://www.w3.org/1999/xlink" content-type="dwc:waterBody" xlink:type="simple">Pacific</named-content>; stateProvince: <named-content xmlns:xlink="http://www.w3.org/1999/xlink" content-type="dwc:stateProvince" xlink:type="simple">Clarion Clipperton Zone</named-content>; locality: <named-content xmlns:xlink="http://www.w3.org/1999/xlink" content-type="dwc:locality" xlink:type="simple">UK Seabed Resources Ltd exploration claim UK-1</named-content>; verbatimLocality: <named-content xmlns:xlink="http://www.w3.org/1999/xlink" content-type="dwc:verbatimLocality" xlink:type="simple">UK-1 Stratum A</named-content>; maximumDepthInMeters: <named-content xmlns:xlink="http://www.w3.org/1999/xlink" content-type="dwc:maximumDepthInMeters" xlink:type="simple">4160</named-content>; locationRemarks: <named-content xmlns:xlink="http://www.w3.org/1999/xlink" content-type="dwc:locationRemarks" xlink:type="simple">RV Melville Cruise MV1313</named-content>; decimalLatitude: <named-content xmlns:xlink="http://www.w3.org/1999/xlink" content-type="dwc:decimalLatitude" xlink:type="simple">13.726616666667</named-content>; decimalLongitude: <named-content xmlns:xlink="http://www.w3.org/1999/xlink" content-type="dwc:decimalLongitude" xlink:type="simple">-116.67</named-content>; geodeticDatum: <named-content xmlns:xlink="http://www.w3.org/1999/xlink" content-type="dwc:geodeticDatum" xlink:type="simple">WGS84</named-content>; <bold>Identification:</bold> identifiedBy: <named-content xmlns:xlink="http://www.w3.org/1999/xlink" content-type="dwc:identifiedBy" xlink:type="simple">Adrian Glover, Helena Wiklund, Thomas Dahlgren</named-content>; dateIdentified: <named-content xmlns:xlink="http://www.w3.org/1999/xlink" content-type="dwc:dateIdentified" xlink:type="simple">2016-03-01</named-content>; identificationRemarks: <named-content xmlns:xlink="http://www.w3.org/1999/xlink" content-type="dwc:identificationRemarks" xlink:type="simple">identified by DNA and morphology</named-content>; <bold>Event:</bold> samplingProtocol: <named-content xmlns:xlink="http://www.w3.org/1999/xlink" content-type="dwc:samplingProtocol" xlink:type="simple">USNEL Box Core</named-content>; eventDate: <named-content xmlns:xlink="http://www.w3.org/1999/xlink" content-type="dwc:eventDate" xlink:type="simple">2013-10-22</named-content>; eventTime: <named-content xmlns:xlink="http://www.w3.org/1999/xlink" content-type="dwc:eventTime" xlink:type="simple">07:25</named-content>; habitat: <named-content xmlns:xlink="http://www.w3.org/1999/xlink" content-type="dwc:habitat" xlink:type="simple">Abyssal plain</named-content>; fieldNumber: <named-content xmlns:xlink="http://www.w3.org/1999/xlink" content-type="dwc:fieldNumber" xlink:type="simple">BC14</named-content>; fieldNotes: <named-content xmlns:xlink="http://www.w3.org/1999/xlink" content-type="dwc:fieldNotes" xlink:type="simple">Collected from 0-2 cm layer of box core using a 300 micron sieve</named-content>; <bold>Record Level:</bold> language: <named-content xmlns:xlink="http://www.w3.org/1999/xlink" content-type="dwc:language" xlink:type="simple">en</named-content>; institutionCode: <named-content xmlns:xlink="http://www.w3.org/1999/xlink" content-type="dwc:institutionCode" xlink:type="simple">NHMUK</named-content>; collectionCode: <named-content xmlns:xlink="http://www.w3.org/1999/xlink" content-type="dwc:collectionCode" xlink:type="simple">ZOO</named-content>; datasetName: <named-content xmlns:xlink="http://www.w3.org/1999/xlink" content-type="dwc:datasetName" xlink:type="simple">ABYSSLINE</named-content>; basisOfRecord: <named-content xmlns:xlink="http://www.w3.org/1999/xlink" content-type="dwc:basisOfRecord" xlink:type="simple">PreservedSpecimen</named-content></p></list-item></list></tp:treatment-sec><tp:treatment-sec sec-type="Description"><title>Description</title><p>Pentagonal, transparent disk found in a boxcore sample, possibly from the water column (Fig. <xref ref-type="fig" rid="F3047630">11</xref>). The animal cavity contained sediment.</p><p>Genetic data for this taxon with new GenBank accession numbers are provided in Table <xref ref-type="table" rid="T2665840">2</xref>.</p></tp:treatment-sec><tp:treatment-sec sec-type="Diagnosis"><title>Diagnosis</title><p>The CO1 data suggest that the specimen is identical to <italic><tp:taxon-name><tp:taxon-name-part taxon-name-part-type="genus">Abylopsis</tp:taxon-name-part> <tp:taxon-name-part taxon-name-part-type="species">eschscholtzii</tp:taxon-name-part></tp:taxon-name></italic> (Huxley, 1859) (Genbank Accession # <ext-link xmlns:xlink="http://www.w3.org/1999/xlink" ext-link-type="uri" xlink:href="http://www.ncbi.nlm.nih.gov/nuccore/GQ119937" xlink:type="simple">GQ119937</ext-link>). No type locality was assigned to the name in the species description. The original description state that the species occurred in 'all the seas that was traversed' (<xref ref-type="bibr" rid="B3072745">Huxley 1859</xref>).</p></tp:treatment-sec><tp:treatment-sec><!--Section generated to contain objects referenced in tp:taxon-treatment.--><fig id="F3047630" position="float" orientation="portrait"><label>Figure 11.</label><caption><p><italic><tp:taxon-name><tp:taxon-name-part taxon-name-part-type="genus">Abylopsis</tp:taxon-name-part> <tp:taxon-name-part taxon-name-part-type="species">eschscholtzii</tp:taxon-name-part></tp:taxon-name></italic> (Huxley, 1859). (a) Specimen NHM_477. (b) Drawing from original description by <xref ref-type="bibr" rid="B3072745">Huxley 1859</xref>. Scale bar 1 mm. Image attribution (a) Glover, Dahlgren &amp; Wiklund 2016.</p></caption><graphic xmlns:xlink="http://www.w3.org/1999/xlink" xlink:href="biodiversity_data_journal-4-e9277-g011.jpg" position="float" id="oo_81080.jpg" orientation="portrait" xlink:type="simple"/></fig><table-wrap id="T2665840" position="float" orientation="portrait"><label>Table 2.</label><caption><p>Taxon treatments presented in this paper. Includes Class, DNA Taxonomy ID (a species-level identification based on combined DNA and morphological evidence), GUID (Global Unique Identifier link to data record on <ext-link xmlns:xlink="http://www.w3.org/1999/xlink" ext-link-type="uri" xlink:href="http://data.nhm.ac.uk" xlink:type="simple">http://data.nhm.ac.uk</ext-link>), ABYSSLINE Record number, NHM Accession number, NHM Molecular Collection Facility (MCF) sample ID number (NHMUK_MCF#) and NCBI GenBank accession number (Genbank#) for successfully sequenced genetic markers. Record numbers include both material archived at NHM (all DNA tissue samples held in the NHM MCF, plus morphological material including whole specimens for some taxa), University of Hawaii (AB01_CSXX) and National Museum of Natural History (USNM). GenBank numbers for data downloaded from GenBank for phylogenetic analysis are presented in Suppl. material <xref ref-type="supplementary-material" rid="S3168603">1</xref>​.</p></caption><table rules="all" border="1"><tbody><tr><th rowspan="1" colspan="1">Class</th><th rowspan="1" colspan="1">DNA Taxonomy ID</th><th rowspan="1" colspan="1">GUID#</th><th rowspan="1" colspan="1">ABYSSLINE Record#</th><th rowspan="1" colspan="1">NHMUK_Acc#</th><th rowspan="1" colspan="1">NHMUK_MCF#</th><th rowspan="1" colspan="1">Genbank#</th></tr></tbody><tbody><tr><td rowspan="1" colspan="1">
              <tp:taxon-name>
                <tp:taxon-name-part taxon-name-part-type="class">Anthozoa</tp:taxon-name-part>
              </tp:taxon-name>
            </td><td rowspan="1" colspan="1">
              <italic><tp:taxon-name><tp:taxon-name-part taxon-name-part-type="genus">Abyssoprimnoa</tp:taxon-name-part> <tp:taxon-name-part taxon-name-part-type="species">gemina</tp:taxon-name-part></tp:taxon-name></italic>
            </td><td rowspan="1" colspan="1">
              <ext-link xmlns:xlink="http://www.w3.org/1999/xlink" ext-link-type="uri" xlink:href="http://data.nhm.ac.uk/object/6e976c27-c70c-434a-8be3-f6155e36567f" xlink:type="simple">6e976c27-c70c-434a-8be3-f6155e36567f</ext-link>
            </td><td rowspan="1" colspan="1">NHM_341<break/>USNM 1268848<break/>AB01_CS09</td><td rowspan="1" colspan="1">NHMUK 2016.1</td><td rowspan="1" colspan="1">0185546837<break/>0185546838<break/>0185546851</td><td rowspan="1" colspan="1">
              <ext-link xmlns:xlink="http://www.w3.org/1999/xlink" ext-link-type="uri" xlink:href="http://www.ncbi.nlm.nih.gov/nuccore/KX384618" xlink:type="simple">KX384618</ext-link>
              <break/>
              <ext-link xmlns:xlink="http://www.w3.org/1999/xlink" ext-link-type="uri" xlink:href="http://www.ncbi.nlm.nih.gov/nuccore/KX384626" xlink:type="simple">KX384626</ext-link>
            </td></tr><tr><td rowspan="1" colspan="1">
              <tp:taxon-name>
                <tp:taxon-name-part taxon-name-part-type="class">Anthozoa</tp:taxon-name-part>
              </tp:taxon-name>
            </td><td rowspan="1" colspan="1">
              <italic><tp:taxon-name><tp:taxon-name-part taxon-name-part-type="genus">Calyptrophora</tp:taxon-name-part> <tp:taxon-name-part taxon-name-part-type="species">persephone</tp:taxon-name-part></tp:taxon-name></italic>
            </td><td rowspan="1" colspan="1">
              <ext-link xmlns:xlink="http://www.w3.org/1999/xlink" ext-link-type="uri" xlink:href="http://data.nhm.ac.uk/object/dc143dd0-a366-479a-9e23-ca28fe79761b" xlink:type="simple">dc143dd0-a366-479a-9e23-ca28fe79761b</ext-link>
            </td><td rowspan="1" colspan="1">NHM_462<break/>USNM 1268754<break/>AB01_CS16</td><td rowspan="1" colspan="1">NHMUK 2016.2</td><td rowspan="1" colspan="1">0185546835<break/>0185546836<break/>0185546847</td><td rowspan="1" colspan="1">
              <ext-link xmlns:xlink="http://www.w3.org/1999/xlink" ext-link-type="uri" xlink:href="http://www.ncbi.nlm.nih.gov/nuccore/KX384619" xlink:type="simple">KX384619</ext-link>
              <break/>
              <ext-link xmlns:xlink="http://www.w3.org/1999/xlink" ext-link-type="uri" xlink:href="http://www.ncbi.nlm.nih.gov/nuccore/KX384627" xlink:type="simple">KX384627</ext-link>
            </td></tr><tr><td rowspan="1" colspan="1">
              <tp:taxon-name>
                <tp:taxon-name-part taxon-name-part-type="class">Anthozoa</tp:taxon-name-part>
              </tp:taxon-name>
            </td><td rowspan="1" colspan="1"><tp:taxon-name><tp:taxon-name-part taxon-name-part-type="subfamily">Mopseinae</tp:taxon-name-part></tp:taxon-name> sp. (NHM_330)</td><td rowspan="1" colspan="1">
              <ext-link xmlns:xlink="http://www.w3.org/1999/xlink" ext-link-type="uri" xlink:href="http://data.nhm.ac.uk/object/52fc66a5-d396-49be-a210-4ac58a164aec" xlink:type="simple">52fc66a5-d396-49be-a210-4ac58a164aec</ext-link>
            </td><td rowspan="1" colspan="1">NHM_002</td><td rowspan="1" colspan="1">NHMUK 2016.4</td><td rowspan="1" colspan="1">0185546839<break/>0185546840<break/>0185546862</td><td rowspan="1" colspan="1">
              <ext-link xmlns:xlink="http://www.w3.org/1999/xlink" ext-link-type="uri" xlink:href="http://www.ncbi.nlm.nih.gov/nuccore/KX384629" xlink:type="simple">KX384629</ext-link>
            </td></tr><tr><td rowspan="1" colspan="1">
              <tp:taxon-name>
                <tp:taxon-name-part taxon-name-part-type="class">Anthozoa</tp:taxon-name-part>
              </tp:taxon-name>
            </td><td rowspan="1" colspan="1"><tp:taxon-name><tp:taxon-name-part taxon-name-part-type="subfamily">Mopseinae</tp:taxon-name-part></tp:taxon-name> sp. (NHM_330)</td><td rowspan="1" colspan="1">
              <ext-link xmlns:xlink="http://www.w3.org/1999/xlink" ext-link-type="uri" xlink:href="http://data.nhm.ac.uk/object/c1c12d85-274b-4ae5-bf60-72c82b70dc16" xlink:type="simple">c1c12d85-274b-4ae5-bf60-72c82b70dc16</ext-link>
            </td><td rowspan="1" colspan="1">NHM_019</td><td rowspan="1" colspan="1">NHMUK 2016.5</td><td rowspan="1" colspan="1">0185546841<break/>0185546863</td><td rowspan="1" colspan="1">
              <ext-link xmlns:xlink="http://www.w3.org/1999/xlink" ext-link-type="uri" xlink:href="http://www.ncbi.nlm.nih.gov/nuccore/KX384610" xlink:type="simple">KX384610</ext-link>
              <break/>
              <ext-link xmlns:xlink="http://www.w3.org/1999/xlink" ext-link-type="uri" xlink:href="http://www.ncbi.nlm.nih.gov/nuccore/KX384621" xlink:type="simple">KX384621</ext-link>
              <break/>
              <ext-link xmlns:xlink="http://www.w3.org/1999/xlink" ext-link-type="uri" xlink:href="http://www.ncbi.nlm.nih.gov/nuccore/KX384630" xlink:type="simple">KX384630</ext-link>
            </td></tr><tr><td rowspan="1" colspan="1">
              <tp:taxon-name>
                <tp:taxon-name-part taxon-name-part-type="class">Anthozoa</tp:taxon-name-part>
              </tp:taxon-name>
            </td><td rowspan="1" colspan="1"><tp:taxon-name><tp:taxon-name-part taxon-name-part-type="subfamily">Mopseinae</tp:taxon-name-part></tp:taxon-name> sp. (NHM_330)</td><td rowspan="1" colspan="1">
              <ext-link xmlns:xlink="http://www.w3.org/1999/xlink" ext-link-type="uri" xlink:href="http://data.nhm.ac.uk/object/39fb53c7-b5f4-4e9a-a8da-756129250937" xlink:type="simple">39fb53c7-b5f4-4e9a-a8da-756129250937</ext-link>
            </td><td rowspan="1" colspan="1">NHM_035</td><td rowspan="1" colspan="1">NHMUK 2016.6</td><td rowspan="1" colspan="1">0185546842<break/>0185546864</td><td rowspan="1" colspan="1">
              <ext-link xmlns:xlink="http://www.w3.org/1999/xlink" ext-link-type="uri" xlink:href="http://www.ncbi.nlm.nih.gov/nuccore/KX384611" xlink:type="simple">KX384611</ext-link>
            </td></tr><tr><td rowspan="1" colspan="1">
              <tp:taxon-name>
                <tp:taxon-name-part taxon-name-part-type="class">Anthozoa</tp:taxon-name-part>
              </tp:taxon-name>
            </td><td rowspan="1" colspan="1"><tp:taxon-name><tp:taxon-name-part taxon-name-part-type="subfamily">Mopseinae</tp:taxon-name-part></tp:taxon-name> sp. (NHM_330)</td><td rowspan="1" colspan="1">
              <ext-link xmlns:xlink="http://www.w3.org/1999/xlink" ext-link-type="uri" xlink:href="http://data.nhm.ac.uk/object/fb7d366b-dcd6-448e-8fe0-7625d811483d" xlink:type="simple">fb7d366b-dcd6-448e-8fe0-7625d811483d</ext-link>
            </td><td rowspan="1" colspan="1">NHM_136</td><td rowspan="1" colspan="1">NHMUK 2016.7</td><td rowspan="1" colspan="1">0185541733<break/>0185546843<break/>0185546865</td><td rowspan="1" colspan="1">
              <ext-link xmlns:xlink="http://www.w3.org/1999/xlink" ext-link-type="uri" xlink:href="http://www.ncbi.nlm.nih.gov/nuccore/KX384631" xlink:type="simple">KX384631</ext-link>
            </td></tr><tr><td rowspan="1" colspan="1">
              <tp:taxon-name>
                <tp:taxon-name-part taxon-name-part-type="class">Anthozoa</tp:taxon-name-part>
              </tp:taxon-name>
            </td><td rowspan="1" colspan="1"><tp:taxon-name><tp:taxon-name-part taxon-name-part-type="subfamily">Mopseinae</tp:taxon-name-part></tp:taxon-name> sp. (NHM_330)</td><td rowspan="1" colspan="1">
              <ext-link xmlns:xlink="http://www.w3.org/1999/xlink" ext-link-type="uri" xlink:href="http://data.nhm.ac.uk/object/6102fb1a-c452-47a8-9a52-ca1159c06cb0" xlink:type="simple">6102fb1a-c452-47a8-9a52-ca1159c06cb0</ext-link>
            </td><td rowspan="1" colspan="1">NHM_154</td><td rowspan="1" colspan="1">NHMUK 2016.8</td><td rowspan="1" colspan="1">0185546830<break/>0185546866</td><td rowspan="1" colspan="1">
              <ext-link xmlns:xlink="http://www.w3.org/1999/xlink" ext-link-type="uri" xlink:href="http://www.ncbi.nlm.nih.gov/nuccore/KX384632" xlink:type="simple">KX384632</ext-link>
            </td></tr><tr><td rowspan="1" colspan="1">
              <tp:taxon-name>
                <tp:taxon-name-part taxon-name-part-type="class">Anthozoa</tp:taxon-name-part>
              </tp:taxon-name>
            </td><td rowspan="1" colspan="1"><tp:taxon-name><tp:taxon-name-part taxon-name-part-type="subfamily">Mopseinae</tp:taxon-name-part></tp:taxon-name> sp. (NHM_330)</td><td rowspan="1" colspan="1">
              <ext-link xmlns:xlink="http://www.w3.org/1999/xlink" ext-link-type="uri" xlink:href="http://data.nhm.ac.uk/object/d73e2414-e2ad-4c07-9e12-0864ce6ef3c1" xlink:type="simple">d73e2414-e2ad-4c07-9e12-0864ce6ef3c1</ext-link>
            </td><td rowspan="1" colspan="1">NHM_203</td><td rowspan="1" colspan="1">NHMUK 2016.9</td><td rowspan="1" colspan="1">0185546867</td><td rowspan="1" colspan="1">
              <ext-link xmlns:xlink="http://www.w3.org/1999/xlink" ext-link-type="uri" xlink:href="http://www.ncbi.nlm.nih.gov/nuccore/KX384612" xlink:type="simple">KX384612</ext-link>
              <break/>
              <ext-link xmlns:xlink="http://www.w3.org/1999/xlink" ext-link-type="uri" xlink:href="http://www.ncbi.nlm.nih.gov/nuccore/KX384633" xlink:type="simple">KX384633</ext-link>
            </td></tr><tr><td rowspan="1" colspan="1">
              <tp:taxon-name>
                <tp:taxon-name-part taxon-name-part-type="class">Anthozoa</tp:taxon-name-part>
              </tp:taxon-name>
            </td><td rowspan="1" colspan="1"><tp:taxon-name><tp:taxon-name-part taxon-name-part-type="subfamily">Mopseinae</tp:taxon-name-part></tp:taxon-name> sp. (NHM_330)</td><td rowspan="1" colspan="1">
              <ext-link xmlns:xlink="http://www.w3.org/1999/xlink" ext-link-type="uri" xlink:href="http://data.nhm.ac.uk/object/d5fdef19-8efd-4865-bc53-725568bac8df" xlink:type="simple">d5fdef19-8efd-4865-bc53-725568bac8df</ext-link>
            </td><td rowspan="1" colspan="1">NHM_330<break/>AB01_CS07</td><td rowspan="1" colspan="1">NHMUK 2016.10</td><td rowspan="1" colspan="1">0185546828<break/>0185546829<break/>0185546854</td><td rowspan="1" colspan="1">
              <ext-link xmlns:xlink="http://www.w3.org/1999/xlink" ext-link-type="uri" xlink:href="http://www.ncbi.nlm.nih.gov/nuccore/KX384613" xlink:type="simple">KX384613</ext-link>
              <break/>
              <ext-link xmlns:xlink="http://www.w3.org/1999/xlink" ext-link-type="uri" xlink:href="http://www.ncbi.nlm.nih.gov/nuccore/KX384634" xlink:type="simple">KX384634</ext-link>
            </td></tr><tr><td rowspan="1" colspan="1">
              <tp:taxon-name>
                <tp:taxon-name-part taxon-name-part-type="class">Anthozoa</tp:taxon-name-part>
              </tp:taxon-name>
            </td><td rowspan="1" colspan="1"><tp:taxon-name><tp:taxon-name-part taxon-name-part-type="subfamily">Mopseinae</tp:taxon-name-part></tp:taxon-name> sp. (NHM_330)</td><td rowspan="1" colspan="1">
              <ext-link xmlns:xlink="http://www.w3.org/1999/xlink" ext-link-type="uri" xlink:href="http://data.nhm.ac.uk/object/d24a6561-7c54-4607-89cd-6ddaaa557ca9" xlink:type="simple">d24a6561-7c54-4607-89cd-6ddaaa557ca9</ext-link>
            </td><td rowspan="1" colspan="1">NHM_333</td><td rowspan="1" colspan="1">NHMUK 2016.11</td><td rowspan="1" colspan="1">0185541760<break/>0185546826<break/>0185546827</td><td rowspan="1" colspan="1">
              <ext-link xmlns:xlink="http://www.w3.org/1999/xlink" ext-link-type="uri" xlink:href="http://www.ncbi.nlm.nih.gov/nuccore/KX384622" xlink:type="simple">KX384622</ext-link>
              <break/>
              <ext-link xmlns:xlink="http://www.w3.org/1999/xlink" ext-link-type="uri" xlink:href="http://www.ncbi.nlm.nih.gov/nuccore/KX384635" xlink:type="simple">KX384635</ext-link>
            </td></tr><tr><td rowspan="1" colspan="1">
              <tp:taxon-name>
                <tp:taxon-name-part taxon-name-part-type="class">Anthozoa</tp:taxon-name-part>
              </tp:taxon-name>
            </td><td rowspan="1" colspan="1"><tp:taxon-name><tp:taxon-name-part taxon-name-part-type="subfamily">Mopseinae</tp:taxon-name-part></tp:taxon-name> sp. (NHM_330)</td><td rowspan="1" colspan="1">
              <ext-link xmlns:xlink="http://www.w3.org/1999/xlink" ext-link-type="uri" xlink:href="http://data.nhm.ac.uk/object/e54932dc-d64b-431f-8e55-fa93504e2bb6" xlink:type="simple">e54932dc-d64b-431f-8e55-fa93504e2bb6</ext-link>
            </td><td rowspan="1" colspan="1">NHM_376</td><td rowspan="1" colspan="1">NHMUK 2016.12</td><td rowspan="1" colspan="1">0185546824<break/>0185546825<break/>0185546849</td><td rowspan="1" colspan="1">
              <ext-link xmlns:xlink="http://www.w3.org/1999/xlink" ext-link-type="uri" xlink:href="http://www.ncbi.nlm.nih.gov/nuccore/KX384636" xlink:type="simple">KX384636</ext-link>
            </td></tr><tr><td rowspan="1" colspan="1">
              <tp:taxon-name>
                <tp:taxon-name-part taxon-name-part-type="class">Anthozoa</tp:taxon-name-part>
              </tp:taxon-name>
            </td><td rowspan="1" colspan="1"><tp:taxon-name><tp:taxon-name-part taxon-name-part-type="subfamily">Keratoisidinae</tp:taxon-name-part></tp:taxon-name> sp. (NHM_417)</td><td rowspan="1" colspan="1">
              <ext-link xmlns:xlink="http://www.w3.org/1999/xlink" ext-link-type="uri" xlink:href="http://data.nhm.ac.uk/object/d260bc48-6a67-4fb4-b504-863b6d174da0" xlink:type="simple">d260bc48-6a67-4fb4-b504-863b6d174da0</ext-link>
            </td><td rowspan="1" colspan="1">NHM_417<break/>AB01_CS14</td><td rowspan="1" colspan="1">NHMUK 2016.13</td><td rowspan="1" colspan="1">0185546822<break/>0185546823<break/>0185546848</td><td rowspan="1" colspan="1">
              <ext-link xmlns:xlink="http://www.w3.org/1999/xlink" ext-link-type="uri" xlink:href="http://www.ncbi.nlm.nih.gov/nuccore/KX384623" xlink:type="simple">KX384623</ext-link>
              <break/>
              <ext-link xmlns:xlink="http://www.w3.org/1999/xlink" ext-link-type="uri" xlink:href="http://www.ncbi.nlm.nih.gov/nuccore/KX384637" xlink:type="simple">KX384637</ext-link>
            </td></tr><tr><td rowspan="1" colspan="1">
              <tp:taxon-name>
                <tp:taxon-name-part taxon-name-part-type="class">Anthozoa</tp:taxon-name-part>
              </tp:taxon-name>
            </td><td rowspan="1" colspan="1"><tp:taxon-name><tp:taxon-name-part taxon-name-part-type="family">Hormathiidae</tp:taxon-name-part></tp:taxon-name> sp. (NHM_416)</td><td rowspan="1" colspan="1">
              <ext-link xmlns:xlink="http://www.w3.org/1999/xlink" ext-link-type="uri" xlink:href="http://data.nhm.ac.uk/object/bad617b4-5dff-4c9d-8ea8-c04ef29b0313" xlink:type="simple">bad617b4-5dff-4c9d-8ea8-c04ef29b0313</ext-link>
            </td><td rowspan="1" colspan="1">NHM_416<break/>AB01_CS13</td><td rowspan="1" colspan="1">NHMUK 2016.3</td><td rowspan="1" colspan="1">0185541761<break/>0185546820<break/>0185546821</td><td rowspan="1" colspan="1">
              <ext-link xmlns:xlink="http://www.w3.org/1999/xlink" ext-link-type="uri" xlink:href="http://www.ncbi.nlm.nih.gov/nuccore/KX384620" xlink:type="simple">KX384620</ext-link>
            </td></tr><tr><td rowspan="1" colspan="1">
              <tp:taxon-name>
                <tp:taxon-name-part taxon-name-part-type="class">Hydrozoa</tp:taxon-name-part>
              </tp:taxon-name>
            </td><td rowspan="1" colspan="1">
              <italic><tp:taxon-name><tp:taxon-name-part taxon-name-part-type="genus">Abylopsis</tp:taxon-name-part> <tp:taxon-name-part taxon-name-part-type="species">eschscholtzii</tp:taxon-name-part></tp:taxon-name></italic>
            </td><td rowspan="1" colspan="1">
              <ext-link xmlns:xlink="http://www.w3.org/1999/xlink" ext-link-type="uri" xlink:href="http://data.nhm.ac.uk/object/8cab45b5-4868-4d7a-a2a1-92f8b9ab3649" xlink:type="simple">8cab45b5-4868-4d7a-a2a1-92f8b9ab3649</ext-link>
            </td><td rowspan="1" colspan="1">NHM_477</td><td rowspan="1" colspan="1">NHMUK 2016.14</td><td rowspan="1" colspan="1">0185546846</td><td rowspan="1" colspan="1">
              <ext-link xmlns:xlink="http://www.w3.org/1999/xlink" ext-link-type="uri" xlink:href="http://www.ncbi.nlm.nih.gov/nuccore/KX384609" xlink:type="simple">KX384609</ext-link>
              <break/>
              <ext-link xmlns:xlink="http://www.w3.org/1999/xlink" ext-link-type="uri" xlink:href="http://www.ncbi.nlm.nih.gov/nuccore/KX384617" xlink:type="simple">KX384617</ext-link>
            </td></tr><tr><td rowspan="1" colspan="1">
              <tp:taxon-name>
                <tp:taxon-name-part taxon-name-part-type="class">Hydrozoa</tp:taxon-name-part>
              </tp:taxon-name>
            </td><td rowspan="1" colspan="1"><tp:taxon-name><tp:taxon-name-part taxon-name-part-type="family">Corymorphidae</tp:taxon-name-part></tp:taxon-name><break/>sp. (NHM_398)</td><td rowspan="1" colspan="1">
              <ext-link xmlns:xlink="http://www.w3.org/1999/xlink" ext-link-type="uri" xlink:href="http://data.nhm.ac.uk/object/dc50e246-ae77-401d-9d57-8f0c8df2b07d" xlink:type="simple">dc50e246-ae77-401d-9d57-8f0c8df2b07d</ext-link>
            </td><td rowspan="1" colspan="1">NHM_398</td><td rowspan="1" colspan="1">NHMUK 2016.15</td><td rowspan="1" colspan="1">0185546845</td><td rowspan="1" colspan="1">
              <ext-link xmlns:xlink="http://www.w3.org/1999/xlink" ext-link-type="uri" xlink:href="http://www.ncbi.nlm.nih.gov/nuccore/KX384628" xlink:type="simple">KX384628</ext-link>
            </td></tr><tr><td rowspan="1" colspan="1">
              <tp:taxon-name>
                <tp:taxon-name-part taxon-name-part-type="class">Hydrozoa</tp:taxon-name-part>
              </tp:taxon-name>
            </td><td rowspan="1" colspan="1"><tp:taxon-name><tp:taxon-name-part taxon-name-part-type="order">Siphonophorae</tp:taxon-name-part></tp:taxon-name> sp. (NHM_339)</td><td rowspan="1" colspan="1">
              <ext-link xmlns:xlink="http://www.w3.org/1999/xlink" ext-link-type="uri" xlink:href="http://data.nhm.ac.uk/object/42ffb986-0c1c-45ed-be56-7b9512ed746f" xlink:type="simple">42ffb986-0c1c-45ed-be56-7b9512ed746f</ext-link>
            </td><td rowspan="1" colspan="1">NHM_339</td><td rowspan="1" colspan="1">NHMUK 2016.16</td><td rowspan="1" colspan="1">0185546808<break/>0185546809<break/>0185546852</td><td rowspan="1" colspan="1">
              <ext-link xmlns:xlink="http://www.w3.org/1999/xlink" ext-link-type="uri" xlink:href="http://www.ncbi.nlm.nih.gov/nuccore/KX384615" xlink:type="simple">KX384615</ext-link>
              <break/>
              <ext-link xmlns:xlink="http://www.w3.org/1999/xlink" ext-link-type="uri" xlink:href="http://www.ncbi.nlm.nih.gov/nuccore/KX384625" xlink:type="simple">KX384625</ext-link>
            </td></tr><tr><td rowspan="1" colspan="1">
              <tp:taxon-name>
                <tp:taxon-name-part taxon-name-part-type="class">Hydrozoa</tp:taxon-name-part>
              </tp:taxon-name>
            </td><td rowspan="1" colspan="1">
              <italic><tp:taxon-name><tp:taxon-name-part taxon-name-part-type="genus">Stephanomia</tp:taxon-name-part> <tp:taxon-name-part taxon-name-part-type="species">amphytridis</tp:taxon-name-part></tp:taxon-name></italic>
            </td><td rowspan="1" colspan="1">
              <ext-link xmlns:xlink="http://www.w3.org/1999/xlink" ext-link-type="uri" xlink:href="http://data.nhm.ac.uk/object/a1573f3a-6acf-46b9-b43e-db3a9ac90d2b" xlink:type="simple">a1573f3a-6acf-46b9-b43e-db3a9ac90d2b</ext-link>
            </td><td rowspan="1" colspan="1">NHM_249</td><td rowspan="1" colspan="1">NHMUK 2016.17</td><td rowspan="1" colspan="1">0185546811<break/>0185546812<break/>0185546832</td><td rowspan="1" colspan="1">
              <ext-link xmlns:xlink="http://www.w3.org/1999/xlink" ext-link-type="uri" xlink:href="http://www.ncbi.nlm.nih.gov/nuccore/KX384616" xlink:type="simple">KX384616</ext-link>
            </td></tr><tr><td rowspan="1" colspan="1">
              <tp:taxon-name>
                <tp:taxon-name-part taxon-name-part-type="class">Scyphozoa</tp:taxon-name-part>
              </tp:taxon-name>
            </td><td rowspan="1" colspan="1"><italic><tp:taxon-name><tp:taxon-name-part taxon-name-part-type="genus">Nausithoe</tp:taxon-name-part></tp:taxon-name></italic> sp. (NHM_353)</td><td rowspan="1" colspan="1">
              <ext-link xmlns:xlink="http://www.w3.org/1999/xlink" ext-link-type="uri" xlink:href="http://data.nhm.ac.uk/object/86032849-ddd2-4690-b5e3-a3d1a7d09d3d" xlink:type="simple">86032849-ddd2-4690-b5e3-a3d1a7d09d3d</ext-link>
            </td><td rowspan="1" colspan="1">NHM_353</td><td rowspan="1" colspan="1">NHMUK 2016.18</td><td rowspan="1" colspan="1">0185546810<break/>0185546850</td><td rowspan="1" colspan="1">
              <ext-link xmlns:xlink="http://www.w3.org/1999/xlink" ext-link-type="uri" xlink:href="http://www.ncbi.nlm.nih.gov/nuccore/KX384614" xlink:type="simple">KX384614</ext-link>
              <break/>
              <ext-link xmlns:xlink="http://www.w3.org/1999/xlink" ext-link-type="uri" xlink:href="http://www.ncbi.nlm.nih.gov/nuccore/KX384624" xlink:type="simple">KX384624</ext-link>
            </td></tr></tbody></table></table-wrap><supplementary-material xmlns:xlink="http://www.w3.org/1999/xlink" id="S3168603" orientation="portrait" position="float" xlink:type="simple"><label>Supplementary material 1</label><caption><p>Taxa table</p></caption><p>Data type: Genbank accession numbers</p><p>Brief description: List of taxa downloaded from GenBank that are included in the phylogenetic analysis of <tp:taxon-name><tp:taxon-name-part taxon-name-part-type="subclass">Octocorallia</tp:taxon-name-part></tp:taxon-name>, with their Genbank accession numbers. Accession numbers for taxa sequenced in this study are found in Table <xref ref-type="table" rid="T2665840">2</xref>.</p><p>File: oo_86279.xlsx</p><media xlink:href="biodiversity_data_journal-4-e9277-s001.xlsx" mimetype="Microsoft Excel Document" mime-subtype="xlsx" position="float" orientation="portrait" xlink:type="simple"/><attrib specific-use="authors">Dahlgren et al.</attrib></supplementary-material></tp:treatment-sec><ref-list><ref id="B3072745"><element-citation xmlns:xlink="http://www.w3.org/1999/xlink" publication-type="book" xlink:type="simple"><person-group person-group-type="author"><name name-style="western"><surname>Huxley</surname><given-names>Thomas Henry</given-names></name></person-group><year>1859</year><source>The oceanic <tp:taxon-name><tp:taxon-name-part taxon-name-part-type="class">Hydrozoa</tp:taxon-name-part></tp:taxon-name> : a description of the Calycophoridæ and Physophoridæ observed during the voyage of H.M.S. "Rattlesnake," in the years 1846-1850 / by Thomas Henry Huxley.</source><publisher-name>Ray Society</publisher-name><publisher-loc>London</publisher-loc><size units="page">143</size><pub-id pub-id-type="doi">10.5962/bhl.title.10033</pub-id></element-citation></ref></ref-list></tp:taxon-treatment>
